# Supplementary material for: Targeting CDK11 in Rhabdoid Tumor of the Kidney
Source: Cancers (Basel). 2026 Jan 14;18(2):261. doi: 10.3390/cancers18020261 (PMC12839316; doi:10.3390/cancers18020261)
Supplement: Supplementary file 1 [file cancers-18-00261-s001.zip]

Archive with 2 entries (2 files):
- File S1.RAW_data.xlsx
- Supplementary_Figures.pptx
