# Supplementary material for: Targeting CDK11 in Rhabdoid Tumor of the Kidney
Source: Cancers (Basel). 2026 Jan 14;18(2):261. doi: 10.3390/cancers18020261 (PMC12839316; doi:10.3390/cancers18020261)
Supplement: Supplementary file 1 [file cancers-18-00261-s001.zip › File S1.RAW_data.xlsx]

## Sheet: Figure 1A
CDK11A gene expression			CDK11B gene expression			Used Welch's t-test for both data
Normal kidney tissue	RTK		Normal kidney tissue	RTK
0.4119	0.6255		3.928	6.157
0.2462	0.553		3.401	5.502
0.1766	0.4624		3.226	5.496
0.1756	0.4249		3.156	5.065
0.1711	0.3988		3.151	5.024
0.1169	0.3744		3.133	4.865
	0.3623			4.759
	0.3422			4.527
	0.3288			4.522
	0.3256			4.457
	0.3188			4.345
	0.3101			4.339
	0.3064			4.309
	0.303			4.294
	0.2963			4.265
	0.2877			4.239
	0.2861			4.214
	0.2833			4.185
	0.2562			4.18
	0.2528			4.176
	0.2501			4.098
	0.2421			4.058
	0.2341			4.028
	0.2235			3.999
	0.2136			3.982
	0.2136			3.895
	0.2118			3.86
	0.2106			3.86
	0.2066			3.858
	0.2034			3.77
	0.203			3.759
	0.1981			3.556
	0.1979			3.552
	0.1979			3.547
	0.1941			3.498
	0.1918			3.497
	0.1849			3.46
	0.1842			3.454
	0.1775			3.446
	0.1761			3.41
	0.1742			3.381
	0.1738			3.345
	0.1686			3.328
	0.1574			3.312
	0.1513			3.308
	0.1487			3.301
	0.148			3.285
	0.1393			3.254
	0.1379			3.24
	0.1362			3.238
	0.1351			3.237
	0.1288			3.219
	0.1287			3.219
	0.1282			3.208
	0.128			3.184
	0.1231			3.175
	0.1104			3.147
	0.1098			3.144
	0.1065			3.127
	0.1026			3.089
	0.09586			3.085
	0.03886			3.065
	0.01821			3.005

## Sheet: Figure 1B
Days	CDK11B High	CDK11B Low
265	1
153	1
141	1
112	1
120	1
12	1
286	1
16	1
198	1
17	1
102	1
233		1
397		1
449		1
232		1
252		1
386		1
1639		1
140		1
86		1
243		1
167		1
80		1
80		1
187		1
177		1
252		1
102		1
336		1
48		1
187		1
53		1
524		1
233		1

## Sheet: Figure 1C
G401					JMU-RTK-2
Concentration (log(nM)	Cell viability (%)				Concentration (log(nM)	Cell viability (%)
0	106	95	99		0	97	99	105
0.49485	84	73	81		0.49485	81	81	86
0.79588	88	78	93		0.79588	79	76	77
1.09691	77	69	78		1.09691	74	65	64
1.39794	64	60	62		1.39794	37	33	34
1.69897	24	25	25		1.69897	31	32	33
2	19	20	18		2	34	35	36
2.30103	24	23	22		2.30103	32	31	33
2.60206	21	17	17		2.60206	29	30	30
2.90309	15	13	15		2.90309	31	31	31

## Sheet: Figure 1E
Time (days)	Control	OTS964
39	1
30	1
30	1
36	1
38	1
45	1
36	1
35	1
39	1
44	1
40		1
49		1
35		1
44		1
70		1
82		1
52		1
66		1
41		1
39		1

## Sheet: Figure 1F
Days	Control										OTS964
	m1	m2	m3	m4	m5	m6	m7	m8	m9	m10	m1	m2	m3	m4	m5	m6	m7	m8	m9	m10
0	87.5	87.5	87.5	87.5	87.5	108	87.5	87.5	108	87.5	87.5	87.5	108	87.5	87.5	108	87.5	87.5	108	108
1	87.5	87.5	87.5	100	126	108	126	87.5	126	87.5	100	87.5	108	87.5	87.5	108	87.5	87.5	108	108
2	87.5	100	126	112.5	126	126	144	100	126	126	100	87.5	108	87.5	87.5	108	87.5	87.5	108	126
3	126	100	144	125	144	126	196	162	144	144	144	87.5	126	126	87.5	108	108	87.5	126	196
4	108	100	144	125	144	171.5	196	162	126	144	112.5	100	126	144	87.5	108	126	87.5	126	196
5	126	144	144	125	144	171.5	288	180	144	144	112.5	87.5	144	144	100	126	144	87.5	171.5	196
6	126	216	196	180	144	196	320	180	144	144	112.5	100	162	196	100	171.5	144	87.5	171.5	256
7	144	252	196	198	162	256	320	180	220.5	220.5	162	100	162	196	100	171.5	144	87.5	171.5	288
8	144	270	220.5	180	162	256	320	198	220.5	220.5	180	100	180	196	144	171.5	144	126	256	256
9	162	392	320	245	162	288	320	198	288	245	180	100	180	196	126	171.5	144	126	256	288
10	220.5	392	320	245	220.5	288	352	294	320	245	180	144	245	196	144	171.5	196	126	256	288
11	220.5	512	320	269.5	245	288	445.5	294	320	245	198	144	294	196	144	196	196	126	256	288
12	220.5	512	405	384	269.5	364.5	600	318.5	320	269.5	198	144	318.5	196	144	196	196	126	288	288
13	288	512	405	384	269.5	405	650	416	445.5	269.5	198	144	343	220.5	144	220.5	196	126	288	320
14	288	648	445.5	486	269.5	405	650	416	445.5	269.5	245	144	343	220.5	144	288	196	126	364.5	320
15	320	688.5	600	486	269.5	500	650	416	445.5	294	245	144	367.5	220.5	144	288	196	126	364.5	320
16	405	850	600	486	352	500	786.5	448	445.5	294	245	220.5	367.5	288	144	288	196	126	405	352
17	405	850	600	526.5	352	500	847	607.5	600	384	269.5	220.5	441	320	144	288	196	126	500	352
18	500	850	600	526.5	384	500	847	607.5	600	384	269.5	220.5	688.5	320	144	550	196	126	500	445.5
19	726	900	786.5	526.5	384	550	847	607.5	600	486	294	245	688.5	320	144	550	256	126	665.5	445.5
20	726	900	786.5	650	416	665.5	907.5	607.5	600	486	384	320	729	405	144	550	288	126	726	445.5
21	786.5	900	936	786.5	526.5	665.5	907.5	688.5	786.5	486	526.5	320	729	445.5	144	600	288	144	726	600
22	786.5	900	936	786.5	526.5	665.5	1080	800	786.5	526.5	567	445.5	900	550	144	550	320	126	726	600
23	936	950	1098.5	847	526.5	864	1080	800	936	526.5	567	550	900	665.5	144	550	320	196	786.5	600
24	936	950	1183	907.5	750	786.5	1352	1028.5	1008	526.5	700	550	900	665.5	144	550	405	196	936	650
25	936	950	1183	907.5	750	786.5	1352	1028.5	1008	700	700	600	900	726	162	550	550	220.5	1008	650
26	1008	1149.5	1470	907.5	750	936	1352	1028.5	1183	750	968	600	900	726	180	550	550	220.5	1008	847
27	1183	950	1470	1152	700	936	1352	1089	1183	750	907.5	600	900	786.5	245	550	665.5	288	1008	907.5
28	1183	1149.5	1687.5	1224	700	1098.5	1436.5	1089	1267.5	750	968	600	900	936	245	600	600	288	1008	1080
29	1267.5	1149.5	1800	1224	700	1098.5	1666	1089	1267.5	750	968	600	950	936	269.5	600	726	288	1080	1080
30	1267.5	1210	2048	1436.5	750	1183	1764	1296	1267.5	800	1152	600	950	1008	245	600	726	288	1267.5	1080
31	1568			1436.5	850	1183	1764	1296	1267.5	800	1224	600	1149.5	1008	320	600	726	288	1267.5	1080
32	1568			1666	1028.5	1267.5	1764	1296	1470	968	1224	726	1149.5	1008	320	600	726	320	1267.5	1352
33	1568			1764	1224	1267.5	1764	1368	1568	968	1224	786.5	1149.5	1008	320	726	726	320	1352	1352
34	1666			1862	1224	1267.5	1862	1605.5	1800	968	1296	786.5	1149.5	1183	320	726	936	320	1568	1352
35	1666			1862	1296	1267.5	1862	1960	1800	1152	1521	847	1440	1183	320	726	936	320	1568	1436.5
36	1666			2137.5	1368	1470	2137.5		1800	1224	1764	1008		1267.5	320	786.5	936	320	1568	1666
37	1912.5				1605.5	1470			1912.5	1224	1764	1008		1267.5	320	786.5	1008	405	1666	1666
38	1912.5				2058	1568			1912.5	1296	1764	1080		1352	320	786.5	1008	405	1764	1764
39	2025					1568			2176	1296	1862	1267.5		1568	320	786.5	1008	405	1764	2025
40						1568				1521	2250	1267.5		1800	352	786.5	1267.5	445.5	1764
41						1568				1521		1352		1800	352	786.5	1267.5	445.5	2025
42						1912.5				1605.5		1568		1912.5	445.5	786.5	1267.5	445.5
43						1912.5				1605.5		1568		1912.5	486	786.5	1352	445.5
44						1912.5				1960		1666		2025	486	786.5	1352	550
45						2176						1666			486	786.5	1352	550
46												1666			600	936	1666	600
47												1764			650	936	1666	600
48												1764			786.5	936	1666	600
49												2025			786.5	936	1666	650
50															786.5	936	1666	650
51															847	936	1764	786.5
52															847	1183	2025	786.5
53															1008	1183		936
54															1008	1183		936
55															1183	1183		1008
56															1183	1183		1008
57															1267.5	1183		1080
58															1267.5	1183		1267.5
59															1267.5	1183		1267.5
60															1267.5	1183		1352
61															1352	1183		1436.5
62															1666	1183		1436.5
63															1666	1183		1436.5
64															1666	1183		1666
65															1666	1183		1764
66															1666	1267.5		2025
67															1764	1267.5
68															1764	1267.5
69															1912.5	1470
70															2137.5	1470
71																1470
72																1470
73																1568
74																1568
75																1912.5
76																1912.5
77																1912.5
78																1912.5
79																1912.5
80																1912.5
81																1912.5
82																2025

## Sheet: Figure 2A
G401		JMU-RTK-2			G401		JMU-RTK-2
C-PARP/W-PARP ratio		C-PARP/W-PARP ratio			C-caspase-3/Actin ratio		C-caspase-3/Actin ratio
Control	OTS964	Control	OTS964		Control	OTS964	Control	OTS964
0.920698	1.80524	1.55093	4.63794		0.737118	3.76359	0.435311	6.16866
0.778773	1.34216	1.34336	2.70952		0.889772	6.13151	0.332582	6.11481
1.30053	1.83156	0.105716	2.62195		1.37311	2.49011	2.23211	5.36634

## Sheet: Figure 2B
G401	G0/G1			S			G2/M
Control	61	55	53	13	17	18	26	27	29
OTS964	36	30	31	16	17	17	48	53	52
JMU-RTK-2	G0/G1			S			G2/M
Control	83.8	81	86	5.7	7.7	6.2	10.5	11.3	7.8
OTS964	50.9	48.1	57.8	5.1	7.3	5.4	44	44.6	36.7

## Sheet: Figure 2C
G401		JMU-RTK-2			G401		JMU-RTK-2
Cyclin B1/Actin ratio		Cyclin B1/Actin ratio			p21/Actin ratio		p21/Actin ratio
Control	OTS964	Control	OTS964		Control	OTS964	Control	OTS964
0.963955	0.5273	1.01066	0.857298		0.9221	7.8468	0.96725	2.93262
1.03137	0.6851	0.975224	0.913281		1.1374	6.3023	0.90526	1.95542
1.00467	0.7301	1.01412	0.9055		0.9405	6.6436	1.12749	4.58557

## Sheet: Figure 2D
G401		JMU-RTK-2
p53/Actin ratio		p53/Actin ratio
Control	OTS964	Control	OTS964
0.931489	2.25094	0.795801	2.36872
0.921681	2.29524	1.21995	2.60417
1.03129	1.7003	0.917001	2.05071
1.02497	2.06125	0.974712	2.04382
1.09057	1.31775	1.09253	1.47946

## Sheet: Figure 2E
G401		JMU-RTK-2
P-SF3B1/W-SF3B1 ratio		P-SF3B1/W-SF3B1 ratio
Control	OTS964	Control	OTS964
1.06042	0.580515	1.12081	0.562545
1.11056	0.586723	1.08971	0.342609
0.829022	0.584952	0.789479	0.695193

[truncated: 2 more sheets: Figure 2F, Figure S1]
